# Supplementary material for: Postoperative infusion of dexmedetomidine via intravenous patient-controlled analgesia for prevention of postoperative delirium in elderly patients undergoing surgery
Source: Aging Clin Exp Res. 2023 Jul 20;35(10):2137–44. doi: 10.1007/s40520-023-02497-6 (PMC10520140; doi:10.1007/s40520-023-02497-6)
Supplement: Supplementary file 1 — Supplementary file1 (XLSX 63 kb) [file 40520_2023_2497_MOESM1_ESM.xlsx]

## Sheet: C group
		Table1															Table2											Table3												Table4
Group	Num	Gender: male 1,female 2	Age	BMI	Education: Illiterate 1, Primary 2, Junior School 3, High school and above 4	Type of surgery: Thoracic（lung） 1，Abdominal（gastrointestinal） 2	History of surgical anesthesia	Blood transfusion: Yes 1, No 0	ICU admission, No. (%)	ICU admission with intubation	Duration of surgery（min）	Duration of anesthesia（min）	Intraoperative infusion volume（ml）	Preoperative albumin level（g/L）	Postoperative albumin level（g/L）		Delirium:YES= 1, No=0	Drug therapy for delirium	Length of stay in ICU（h）	Length of stay in hospital after surgery（d）	30-day all-cause mortality	Discharge within 7 days after surgery	NRS for pain d1	NRS for pain d2	NRS for pain d3	Postoperative nausea and vomiting		Tachycardia	Requiring intervention	Bradycardia	Requiring intervention	Hypotension	Requiring intervention	Hypertension	Requiring intervention	Hypoxemia	Requiring intervention	Adjustment of PCIA, No. (%)		Non-delirium complications
1	1	1	61	19.4874	1	2	1	0	1	0	222	256	2500	37.8	31.9		1	1	12	11	0	0	2	2	1	0		0	0	1	4	0	0	0	0	0	0	0		0
1	2	1	62	20.9366	3	1	0	1	1	0	166	197	2450	41.7	29.2		0	0	12.5	9	0	0	2	2	1	0		1	4	0	0	1	0	0	0	0	0	0		0
1	3	1	62	24.8016	1	2	0	0	1	0	364	395	4100	39.5	31.4		0	0	16.5	12	0	0	2	2	1	0		0	0	0	0	0	0	0	0	0	0	0		0
1	4	2	62	22.1893	3	2	0	0	0	0	313	340	3000	46	39.1		0	0	0	8	0	0	2	2	1	0		0	0	1	0	0	0	0	0	0	0	0		0
1	5	1	62	20.7612	2	1	0	0	0	0	56	99	1700	45.6	39.5		1	0	0	5	0	1	1	2	1	0		0	0	0	0	0	0	0	0	0	0	0		0
1	6	2	62	18.6667	1	2	0	0	0	0	227	254	4200	39.1	30.4		0	0	0	22	0	0	2	1	1	0		0	0	1	0	0	0	1	4	0	0	0		Infection
1	7	1	62	24.9135	1	2	0	0	0	0	299	326	2700	34.7	26		0	0	0	30	0	0	1	1	2	0		1	4	0	0	0	0	0	0	0	0	0		0
1	8	1	62	17.7154	3	2	0	0	1	0	86	119	2000	43	34.6		0	0	21	5	0	1	1	2	1	0		0	0	0	0	1	0	0	0	0	0	0		0
1	9	1	63	21.4536	1	2	0	0	0	0	149	177	2000	37.5	34.3		0	0	0	14	0	0	1	1	1	0		0	0	1	0	1	0	0	0	0	0	0		0
1	10	2	63	15.3787	1	2	0	0	1	0	143	166	2000	37.6	20.3		0	0	20	58	0	0	2	1	2	0		0	0	0	0	0	0	0	0	0	0	0		Heart failure, New arrhythmia
1	11	2	63	24.6667	1	1	1	0	0	0	86	106	1000	38	36.1		0	0	0	4	0	1	2	1	1	1		0	0	0	0	0	0	1	0	0	0	0		0
1	12	1	63	25	3	2	0	0	0	0	276	311	2500	36.3	30.1		0	0	0	31	0	0	2	2	2	0		0	0	0	0	1	3	0	0	0	0	0		0
1	13	1	63	17.1875	2	2	0	1	1	1	373	395	3250	36.1	23.9		0	0	11.5	19	0	0	1	2	1	0		0	0	0	0	1	3	0	0	0	0	0		Infection
1	14	1	63	25.7812	2	2	0	0	1	0	167	251	1500	44.6	33.4		0	0	19.5	7	0	1	2	2	2	0		0	0	0	0	0	0	0	0	0	0	0		0
1	15	1	63	20.202	1	2	1	0	1	0	65	99	1000	43.3	35.3		0	0	17	7	0	1	2	2	2	0		0	0	0	0	1	0	0	0	0	0	0		0
1	16	1	63	19.487	1	2	1	1	0	0	130	160	2200	37.6	31.2		1	0	0	6	0	1	2	2	1	0		1	3	0	0	1	3	0	0	0	0	0		0
1	17	2	63	23.0518	1	1	1	0	1	0	31	63	1000	29.1	34.7		0	0	15	4	0	1	2	2		0		0	0	0	0	0	0	1	0	0	0	0		0
1	18	1	63	24.3375	2	2	1	0	1	0	117	149	1200	41.3	34.9		0	0	20.5	7	0	1	2	1	3	0		1	0	0	0	0	0	0	0	0	0	0		0
1	19	2	63	22.6003	2	2	0	0	1	0	226	250	2000	44.1	34.1		0	0	14	36	1	0	2	1	1	1		0	0	0	0	0	0	1	4	0	0	0		Anastomotic fistula
1	20	1	63	19.1832	3	2	0	0	1	0	68	121	1500	41.2	34.5		0	0	19.5	13	0	0	2	1	2	0		0	0	0	0	0	0	0	0	0	0	0		0
1	21	1	64	28.3737	1	2	1	0	1	0	312	341	2500	33.7	33.7		0	0	17.5	8	0	0	1	2	1	0		0	0	0	0	0	0	1	4	0	0	0		0
1	22	2	64	23.4236	1	1	1	0	1	0	113	137	1200	45.1	30.2		0	0	18	10	0	0	1	1	1	0		0	0	0	0	0	0	0	0	0	0	0		0
1	23	1	64	20.2812	3	1	0	0	1	0	140	165	2000	45.3	29.6		0	0	20	7	0	1	1	2	1	0		0	0	0	0	0	0	0	0	0	0	0		0
1	24	1	64	24.0484	2	2	0	0	1	0	323	370	3100	36.2	29.1		0	0	17	10	0	0	2	2	1	0		0	0	0	0	0	0	0	0	0	0	0		Gastrointestinal bleed
1	25	1	64	20.9572	1	2	0	1	1	1	432	461	2700	39.2	28.8		0	0	16	18	0	0	2	2	2	0		0	0	0	0	0	0	1	4	0	0	0		0
1	26	2	64	23.6244	3	1	1	0	1	0	135	167	1200	45.3	31.7		0	0	20.5	5	0	1	2	2	1	0		0	0	0	0	0	0	0	0	0	0	0		0
1	27	1	64	17.3611	1	2	0	0	1	0	130	151	1500	37.4	27.7		0	0	21.5	14	0	0	2	2	1	0		0	0	0	0	1	4	0	0	0	0	0		Infection
1	28	2	64	19.1467	1	1	1	1	1	0	82	118	1750	29.1	25.2		0	0	13	8	0	0	1	1	1	0		0	0	0	0	1	0	0	0	0	0	0		0
1	29	2	64	24.5578	1	2	0	0	1	0	350	377	2000	51.3	31.5		0	0	11	9	0	0	2	1	2	1		1	4	0	0	0	0	1	0	0	0	0		0
1	30	1	64	27.3982	1	1	0	0	1	0	99	120	1700	46.8	38.7		1	0	21	7	0	1	2	2	2	0		0	0	0	0	0	0	0	0	0	0	0		0
1	31	1	65	29.0174	1	2	0	1	1	0	201	250	2250	34.9	25		0	0	20	21	0	0	2	2	1	0		0	0	0	0	1	0	0	0	0	0	0		Infection
1	32	1	65	23.1405	2	2	0	0	0	0	56	95	1500	33.1	26.8		0	0	0	4	0	1	1	1	1	0		0	0	0	0	0	0	0	0	0	0	0		0
1	33	2	65	17.6478	1	1	1	0	1	0	99	128	1700	48.5	36.2		0	0	21.5	7	0	1	2	2	2	0		1	0	0	0	0	0	0	0	0	0	0		0
1	34	1	65	24.7676	3	1	0	0	0	0	133	172	1500	44.8	31		0	0	0	5	0	1	1	2	1	0		0	0	1	0	0	0	0	0	0	0	0		0
1	35	2	65	26.1719	3	2	1	0	0	0	109	117	1200	29.5	27.2		0	0	0	12	0	0	2	2	2	0		0	0	0	0	0	0	0	0	0	0	0		0
1	36	2	65	19.7777	2	1	0	0	1	0	120	161	1700	46.6	30.3		0	0	20.5	8	0	0	2	2	2	0		0	0	0	0	0	0	0	0	0	0	0		0
1	37	1	65	22.0386	4	2	1	0	0	0	90	106	2200	40.7	23.7		0	0	0	10	0	0	1	1	1	0		0	0	0	0	0	0	0	0	0	0	0		0
1	38	2	65	19.3685	2	2	0	0	0	0	50	76	1000	42.3	33.3		0	0	0	5	0	1	1	2	2	0		0	0	0	0	0	0	0	0	0	0	0		0
1	39	1	65	20.984	3	1	0	0	1	0	213	237	2500	38.1	36.3		0	0	11	18	0	0	1	1	1	1		1	4	0	0	0	0	1	4	0	0	0		0
1	40	1	65	21.4533	1	1	0	1	1	0	222	250	2000	37.9	25.2		0	0	19	9	0	0	2	1	2	0		0	0	0	0	0	0	1	4	0	0	0		0
1	41	2	65	26.1719	1	2	1	0	1	0	94	116	1500	44.8	29.8		1	1	16	10	0	0	2	1	1	0		0	0	0	0	0	0	0	0	0	0	0		0
1	42	1	65	26.8122	4	1	0	0	1	0	132	173	2500	42.8	36		0	0	15	8	0	0	2	1	1	0		0	0	0	0	0	0	0	0	0	0	0		0
1	43	1	66	21.4536	1	2	0	0	1	0	65	92	1500	48.1	40.6		0	0	16	5	0	1	2	1	2	0		0	0	0	0	0	0	0	0	0	0	0		0
1	44	1	66	28.3604	1	1	0	0	1	0	134	177	2000	45.9	34.3		0	0	20	9	0	0	2	2	2	0		1	4	0	0	0	0	1	4	0	0	0		0
1	45	1	66	20.9566	1	2	0	0	1	0	98	129	1000	34.2	30.7		0	0	21	13	0	0	2	1	2	0		0	0	1	0	0	0	0	0	0	0	0		0
1	46	1	66	24.2424	1	2	1	0	1	0	244	280	1200	40.7	33		0	0	11	10	0	0	2	2	1	0		0	0	0	0	0	0	1	0	0	0	0		0
1	47	2	66	16.6493	1	2	0	0	1	0	65	83	1500	39.6	30.8		0	0	15	8	0	0	2	1	1	0		1	4	0	0	0	0	1	4	0	0	0		0
1	48	1	66	23.1405	1	2	1	0	1	0	168	191	2000	34.2	26.1		0	0	15	11	0	0	2	2	2	0		0	0	0	0	0	0	1	0	0	0	0		0
1	49	2	66	23.1111	1	2	0	0	1	0	267	293	2000	44.3	32.9		0	0	18.5	11	0	0	2	2	2	0		1	4	0	0	0	0	0	0	0	0	0		0
1	50	1	66	20.3125	1	2	0	0	0	0	54	77	1000	38.9	30		0	0	0	6	0	1	1	1	1	0		0	0	1	0	0	0	0	0	0	0	0		0
1	51	2	66	24.8889	1	2	0	0	0	0	70	112	1500	44.1	40.3		0	0	0	4	0	1	1	2	2	0		0	0	0	0	0	0	0	0	0	0	0		0
1	52	1	66	30.854	2	2	0	0	1	0	125	144	1500	36.7	33		0	0	20	11	0	0	2	1	1	0		0	0	0	0	0	0	0	0	0	0	0		0
1	53	1	67	14.1723	1	2	0	0	0	0	211	230	1500	35.5	29.2		0	0	0	14	0	0	2	2	2	0		1	0	0	0	0	0	0	0	0	0	0		0
1	54	1	67	19.4674	2	2	0	0	1	0	320	358	3000	42.7	25		0	0	17.5	13	1	0	1	1	1	1		0	0	0	0	0	0	0	0	0	0	0		Infection
1	55	1	67	25.7117	2	2	0	1	1	0	339	368	2500	37.3	27.8		0	0	17	34	0	0	1	2	1	0		1	4	0	0	0	0	0	0	1	4	0		Pneumonia
1	56	1	67	25.9701	1	2	0	0	1	0	79	102	1500	30.7	25.6		0	0	19.5	9	0	0	2	1	1	0		1	0	0	0	0	0	0	0	0	0	0		0
1	57	1	68	20.0288	2	2	0	0	1	0	215	246	2700	39.6	27.6		0	0	18.5	10	0	0	2	2	1	0		1	0	1	0	1	2	0	0	1	4	0		0
1	58	2	68	14.0668	2	2	0	0	0	0	119	140	1700	41.4	35.6		0	0	0	9	0	0	2	2	2	0		0	0	0	0	1	3	0	0	0	0	0		0
1	59	2	68	22.317	2	2	1	0	0	0	290	330	2200	42.1	32.3		0	0	0	8	0	0	1	1	1	0		1	0	0	0	0	0	0	0	0	0	0		0
1	60	1	68	20.5761	2	1	0	0	1	0	187	211	1700	30.3	29.8		0	0	13.5	7	0	1	2	1	1	0		0	0	0	0	0	0	0	0	0	0	0		0
1	61	1	68	21.1073	1	2	1	1	0	0	213	236	2250	29.6	25.1		0	0	0	11	0	0	2	1	2	0		0	0	0	0	1	0	0	0	0	0	0		Anastomotic fistula, Infection
1	62	1	68	24.093	2	1	0	0	1	0	150	182	1700	42.2	32.7		0	0	13	7	0	1	2	2	2	0		0	0	0	0	0	0	0	0	0	0	0		0
1	63	2	68	24.4898	2	1	0	0	1	0	45	84	100	33.3	30.2		0	0	19	4	0	1	2	1	1	1		0	0	0	0	0	0	1	4	0	0	0		0
1	64	2	68	20.061	1	2	0	0	1	0	307	349	3700	42.7	26.8		0	0	17.5	14	0	0	2	2	2	0		0	0	0	0	0	0	0	0	0	0	0		0
1	65	1	68	21.4533	1	2	1	0	1	1	173	192	1500	34.2	34		1	1	15	8	0	0	2	2	1	0		1	0	0	0	1	4	0	0	0	0	1		New arrhythmia
1	66	1	68	17.8926	1	2	1	0	0	0	174	220	2500	37.9	29.2		0	0	0	14	0	0	2	2	1	0		0	0	0	0	1	0	0	0	0	0	0		0
1	67	1	69	25.3515	2	1	0	1	1	0	480	517	4550	40	29.8		0	0	14	7	0	1	2	2	2	0		0	0	0	0	0	0	0	0	0	0	0		0
1	68	2	69	22	1	2	0	0	1	0	190	222	2000	41	27		0	0	5	12	0	0	2	1	1	0		0	0	1	0	0	0	0	0	0	0	0		0
1	69	1	69	21.3039	3	2	0	0	1	0	235	264	2000	26.7	23.7		0	0	7	14	0	0	2	2	2	0		1	0	0	0	0	0	0	0	0	0	0		New arrhythmia
1	70	2	69	22.9421	2	2	0	0	0	0	58	76	1000	40.6	33.4		0	0	0	7	0	0	1	1	1	1		0	0	0	0	0	0	0	0	0	0	0		0
1	71	1	69	26.2596	3	2	1	0	0	0	159	178	2000	36.4	33.2		0	0	0	11	0	1	2	1	1	0		0	0	0	0	0	0	1	4	0	0	0		0
1	72	1	70	18.8271	1	2	0	1	0	0	252	270	2600	34.7	17		0	0	0	13	0	0	1	1	1	0		0	0	0	0	0	0	1	0	0	0	0		0
1	73	1	70	22.4059	3	1	1	0	1	1	241	292	2700	40.5	30.5		0	0	18.5	9	0	0	2	1	2	0		0	0	0	0	0	0	1	0	0	0	0		0
1	74	2	70	30.0621	1	1	1	0	1	0	147	199	1700	43.7	35.9		0	0	15	6	0	1	4	1	2	0		1	0	0	0	1	2	0	0	0	0	0		0
1	75	2	70	25.8645	2	1	0	0	1	0	162	184	1500	36.2	28.4		0	0	14	10	0	0	2	2	2	0		0	0	0	0	0	0	0	0	0	0	0		Pneumonia
1	76	2	70	26.9531	1	2	0	1	1	0	124	146	1450	32.9	33		0	0	22	14	0	0	1	1	1	0		1	4	0	0	0	0	1	0	0	0	0		New arrhythmia
1	77	1	71	19.7599	1	2	0	0	1	0	228	257	2000	48.6	33.4		0	0	19	8	0	0	1	1	2	0		0	0	0	0	0	0	0	0	0	0	0		0
1	78	1	71	22.2291	3	2	1	0	0	0	94	140	1500	41.9	41.3		0	0	0	10	0	0	2	2	1	0		0	0	0	0	0	0	1	4	0	0	0		0
1	79	1	71	23.4375	1	2	1	0	1	0	181	208	2500	40.1	30.1		0	0	19.5	10	0	0	1	1	1	0		0	0	0	0	0	0	0	0	0	0	0		0
1	80	2	71	20.2848	2	2	1	0	0	0	35	58	1000	36.3	30.8		0	0	0	4	0	1	1	2	1	0		0	0	0	0	1	0	0	0	0	0	0		0
1	81	1	71	21.2585	4	1	1	0	1	0	214	226	2100	39.6	28.6		0	0	19	11	0	0	2	1	2	0		0	0	0	0	0	0	0	0	0	0	0		0
1	82	2	71	19.7777	1	2	1	0	1	0	285	322	2500	44.7	27.9		0	0	12.5	8	0	0	1	2	1	1		0	0	1	0	1	2	0	0	0	0	0		0
1	83	2	71	23.4952	1	2	0	0	1	0	98	144	1500	46	29.9		0	0	21	18	0	0	2	1	1	1		0	0	0	0	1	4	0	0	0	0	1		Gastrointestinal bleed
1	84	2	71	20.2395	1	2	0	0	1	0	235	266	2000	43.3	33.1		0	0	13.5	9	0	0	1	2	1	0		0	0	0	0	0	0	0	0	0	0	0		0
1	85	1	71	20.4294	2	1	0	0	1	0	302	332	3200	41.2	31.2		0	0	18.5	13	0	0	2	1	2	0		0	0	0	0	0	0	1	0	0	0	0		Pneumonia
1	86	1	71	22.8624	2	2	0	1	1	0	219	245	3250	31.4	26.9		0	0	15	16	0	0	2	1	1	0		0	0	0	0	0	0	0	0	0	0	0		0
1	87	1	72	24.6355	2	2	0	0	1	1	80	100	1000	27.5	23.3		1	1	18.5	15	0	0	3	1	2	1		0	0	0	0	0	0	1	4	0	0	1		0
1	88	1	72	30.4076	2	2	0	0	1	0	106	132	2500	32.7	30.4		0	0	12	13	0	0	1	1	1	0		1	0	0	0	0	0	1	0	0	0	0		0
1	89	1	72	26.2976	1	2	0	0	1	0	207	257	2500	44.7	37.2		0	0	21	12	0	0	2	2	2	0		0	0	0	0	0	0	0	0	0	0	0		0
1	90	1	72	19.0521	1	1	0	0	1	0	216	244	1700	37.8	29.7		0	0	13	7	0	1	2	2	1	0		0	0	0	0	0	0	0	0	0	0	0		0
1	91	1	72	22.4813	2	1	0	0	1	0	169	198	2500	41.5	27.1		0	0	12	6	0	1	2	1	1	0		1	4	0	0	0	0	0	0	0	0	0		New arrhythmia
1	92	1	72	24.3025	4	1	1	0	0	0	63	97	700	43.3	32.7		0	0	0	5	0	1	1	1	1	0		0	0	0	0	0	0	0	0	0	0	0		0
1	93	1	72	22.3081	1	2	0	0	1	0	195	229	2000	50.3	37.7		0	0	12.5	8	0	0	2	2	2	0		0	0	1	0	1	0	0	0	0	0	0		0
1	94	1	72	24.093	3	2	0	0	1	0	372	399	2700	42.8	33.4		0	0	16	12	0	0	2	1	2	0		1	0	0	0	0	0	0	0	0	0	1		Anastomotic fistula
1	95	2	72	25.2363	2	1	1	0	1	0	212	236	2000	46.8	34		0	0	11	8	0	0	2	2	2	0		0	0	0	0	0	0	1	0	0	0	0		0
1	96	1	73	22.8928	2	1	0	0	1	0	106	133	1500	42.4	30.1		0	0	18	7	0	1	2	1	1	0		1	0	0	0	0	0	0	0	0	0	0		0
1	97	2	74	22.3543	2	2	0	1	1	0	132	152	1950	35.3	34		0	0	21	13	0	0	2	1	2	0		0	0	0	0	0	0	1	4	0	0	1		Anastomotic fistula; Infection
1	98	1	74	25.2092	3	1	0	0	1	0	156	188	2200	44.3	31.8		0	0	16	6	0	1	1	2	1	0		0	0	0	0	0	0	0	0	0	0	0		Pneumonia
1	99	2	74	24.2382	4	2	0	1	1	0	387	424	3350	32.8	24		0	0	16.5	22	0	0	1	1	1	0		0	0	0	0	0	0	0	0	0	0	0		Infection
1	100	1	74	20.898	1	2	0	1	0	0	252	283	2950	40.4	29.9		0	0	0	12	0	0	2	1	1	0		0	0	0	0	1	0	0	0	0	0	0		0
1	101	2	75	16.6267	1	1	0	0	1	0	50	72	700	42.2	34.1		0	0	13	7	0	1	1	1	1	0		1	0	0	0	0	0	1	4	0	0	0		0
1	102	1	75	17.3611	2	2	0	0	1	1	107	121	1500	45.5	27.7		1	1	33	26	0	0	2	2	2	0		1	0	0	0	0	0	1	4	0	0	0		0
1	103	1	75	30.3302	1	1	0	0	1	1	183	213	1500	43.1	28.1		0	0	13	7	0	1	2	2	2	0		0	0	0	0	0	0	0	0	1	4	0		0
1	104	1	75	22.3081	1	1	0	0	1	0	139	186	1500	43.8	27.5		0	0	20	7	0	1	2	1	1	0		0	0	0	0	0	0	0	0	0	0	0		Pneumonia
1	105	1	75	21.4876	2	2	0	0	1	0	191	255	3500	38.6	27.1		0	0	19	11	0	0	2	1	1	0		1	0	0	0	0	0	1	4	0	0	0		0
1	106	1	76	19.3772	2	2	0	0	0	0	102	131	2000	34.2	28.7		0	0	0	11	0	0	2	2	2	0		1	4	0	0	0	0	0	0	0	0	1		New arrhythmia
1	107	2	76	21.4844	2	1	1	0	1	0	187	231	1700	48	32.2		0	0	15	8	0	0	2	2	2	0		0	0	0	0	1	0	0	0	0	0	0		0
1	108	1	76	17.5781	2	2	0	0	1	0	86	121	1000	38.3	36.7		0	0	21	8	0	0	2	1	1	0		0	0	1	0	0	0	0	0	0	0	0		0
1	109	2	76	20.3954	1	2	1	0	1	0	135	154	2000	42.9	39.1		0	0	17	8	0	0	2	1	1	0		0	0	0	0	0	0	1	4	0	0	0		hydrothorax
1	110	2	77	19.7239	1	2	1	0	1	0	259	284	2000	43.1	30.6		0	0	15	9	0	0	2	1	2	0		0	0	0	0	0	0	1	0	0	0	0		0
1	111	2	77	19.5312	1	2	0	0	1	0	288	318	2500	41.8	26		0	0	18	9	0	0	2	2	2	0		0	0	0	0	0	0	1	4	0	0	0		0
1	112	1	77	21.2936	2	2	1	1	0	0	270	311	2250	29.3	32		0	0	0	46	0	0	1	1	2	0		0	0	0	0	0	0	0	0	0	0	1		Pneumonia
1	113	2	78	17.7458	1	2	1	0	1	0	58	81	1500	41.9	22.1		0	0	15	11	0	0	2	2	1	0		1	4	0	0	0	0	1	4	0	0	0		0
1	114	1	79	18.75	1	2	1	0	1	0	55	69	2000	/	/		1	1	8	1	0	1	3	2	2	0		0	0	0	0	0	0	1	4	0	0	0		0
1	115	2	83	25.8065	1	2	1	0	1	0	131	159	1800	38.7	29.5		0	0	20	11	0	0	2	2	2	0		0	0	0	0	0	0	0	0	0	0	0		0
1	116	2	83	22.2685	1	2	1	0	1	0	120	168	2000	41.7	36		0	0	12	8	0	0	1	1	1	0		1	0	0	0	0	0	1	4	0	0	0		0
1	117	1	86	19.721	1	2	0	0	1	0	100	131	1000	44.6	33.8		1	1	20.5	5	0	1	1	1	1	0		0	0	0	0	0	0	0	0	0	0	0		0
1	118	1	91	18.8189	4	2	1	1	1	1	141	164	3000	33.7	37.2		1	1	20.5	44	0	0	2	2	2	0		0	0	0	0	0	0	0	0	0	0	0		0
1	119	1	64	17.5278	1	1	0	0	1	1	108	137	1500	45.3	22.3		1	1	16.5	16	0	0	2	1	1	0		0	0	0	0	1	0	1	0	0	0	0		0
统计汇总		42	68.6975	22.168	61	83	39	18	90	9	173.218	203.966	1985.71	39.8203	30.8949		12	9	12.6218	11.5966	2	35	1.7395	1.4958	1.4322	10		29	12	12	1	23	3	34	21	3	3	7		6	New arrhythmia
		77			36	36																																		1	Heart failure
					16																																			6	Pneumonia
					6																																			4	Anastomotic fistula
																																								2	Gastrointestinal bleed
																																								8	Infection
																																								0	Incision dehiscence
																																								27	All

## Sheet: D group
		Table1															Table2											Table3												Table4
Group	Num	Gender: male 1,female 2	Age	BMI	Education: Illiterate 1, Primary 2, Junior School 3, High school and above 4	Type of surgery: Thoracic（lung） 1，Abdominal（gastrointestinal） 2	History of surgical anesthesia	Blood transfusion: Yes 1, No 0	ICU admission, No. (%)	ICU admission with intubatio: Yes 1, No 0	Duration of surgery（min）	Duration of anesthesia（min）	Intraoperative infusion volume（ml）	Preoperative albumin level（g/L）	Postoperative albumin level（g/L）		Delirium:YES= 1, No=0	Drug therapy for delirium	Length of stay in ICU（h）	Length of stay in hospital after surgery（d）	30-day all-cause mortality	Discharge within 7 days after surgery	NRS for pain d1	NRS for pain d2	NRS for pain d3	Postoperative nausea and vomiting		Tachycardia	Requiring intervention	Bradycardia	Requiring intervention	Hypotension	Requiring intervention	Hypertension	Requiring intervention	Hypoxemia	Requiring intervention	Adjustment of PCIA, No. (%)		Non-delirium complications
2	1	1	82	23.8281	2	2	1	1	1	0	265	297	3000	35.3	27.7		0	0	14.5	22	0	0	2	1	1	0		0	0	0	0	0	0	0	0	0	0	0		Infection
2	2	1	60	22.4913	3	1	1	0	1	0	89	115	1200	42.4	28.7		0	0	14.5	6	0	1	1	2	2	0			0	0	0	0	0	1	0	0	0	0		0
2	3	1	61	23.8751	1	1	1	0	1	0	302	344	2200	45.3	37.2		0	0	14	7	0	1	2	2	2	0		1	0	0	0	0	0	0	0	0	0	0		New arrhythmia
2	4	2	61	23.5556	1	1	1	0	1	0	117	157	1500	33.6	31.7		0	0	21	7	0	1	2	2	2	0		1	0	0	0	0	0	0	0	0	0	0		New arrhythmia
2	5	1	61	27.4	3	2	0	0	0	0	107	128	1700	42.2	32.9		0	0	0	7	0	1	2	1	1	0		0	0	0	0	1	0	0	0	0	0	0		0
2	6	1	62	26.3465	1	2	0	0	1	0	120	147	2200	37	31.7		0	0	18.5	66	0	0	1	2	1	0		1	0	0	0	1	0	0	0	0	0	0		Infection
2	7	1	62	24.2215	3	2	0	0	0	0	58	80	1000	36.5	33.7		0	0	0	7	0	1	1	2	1	0		0	0	0	0	0	0	1	4	0	0	0		0
2	8	2	63	24.8358	1	2	0	0	1	0	294	347	2200	43.5	34.1		0	0	18	12	0	0	2	2	1	0		1	4	0	0	0	0	0	0	0	0	1		New arrhythmia
2	9	1	63	26.2188	3	2	1	0	1	0	267	288	2600	41.2	29.6		0	0	18	11	0	0	2	1	1	0		1	4	0	0	0	0	1	4	0	0	0		New arrhythmia
2	10	2	63	22.7233	2	1	0	0	1	0	143	185	1500	42.2	31.7		0	0	15	7	0	1	2	2	2	0		1	0	0	0	0	0	0	0	0	0	0		0
2	11	1	63	22.2656	2	2	0	0	0	0	170	187	2000	41	36.1		0	0	0	13	0	0	2	2	2	0		0	0	0	0	0	0	0	0	0	0	0		0
2	12	1	64	22.9568	4	1	1	0	1	0	247	279	2200	45.4	35.5		0	0	10	8	0	0	1	2	1	0		1	4	0	0	0	0	0	0	0	0	1		New arrhythmia
2	13	1	64	23.3091	1	2	0	0	1	1	94	116	2200	35.4	31.9		0	0	17	10	0	0	2	1	1	0		0	0	0	0	0	0	0	0	0	0	0		Incision dehiscence
2	14	1	64	26.6728	2	2	1	0	1	0	165	191	2500	43.4	33		0	0	14.5	13	0	0	1	1	1	0		0	0	0	0	1	2	0	0	0	0	0		0
2	15	1	65	24.2424	3	1	0	0	0	0	166	190	2200	44.8	34.4		0	0	0	8	0	0	2	2	1	0		1	0	0	0	0	0	0	0	0	0	0		0
2	16	2	65	25.9645	1	2	0	0	0	0	118	134	2000	41.9	32.4		0	0	0	6	0	1	2	2	1	0		0	0	0	0	1	0	0	0	0	0	0		0
2	17	2	65	18.132	1	1	0	0	0	0	113	144	1000	40.42	30.87		0	0	0	8	0	0	1	2	1	0		0	0	0	0	1	3	0	0	0	0	0		0
2	18	1	65	25.8264	3	2	1	0	1	0	113	128	2200	33.5	33.4		0	0	10	9	0	0	2	2	2	0		0	0	0	0	0	0	0	0	0	0	0		0
2	19	1	65	29.6875	2	1	0	0	0	0	158	195	2200	42.8	30.8		0	0	0	8	0	0	2	2	1	0		1	0	0	0	0	0	0	0	1	1	0		0
2	20	1	65	19.9219	1	2	0	0	0	0	189	216	2200	40.3	31.9		0	0	0	13	0	0	2	1	1	0		1	4	1	0	1	0	0	0	0	0	1		New arrhythmia
2	21	2	65	17.1111	2	2	0	0	0	0	48	86	1600	39.2	30		0	0	0	33	0	0	1	2	1	0		0	0	0	0	0	0	0	0	0	0	0		0
2	22	2	66	19.9792	2	1	1	0	0	0	95	125	2000	37.2	33.7		0	0	0	5	0	1	1	1	1	0		0	0	0	0	1	3	0	0	0	0	0		0
2	23	1	66	17.9592	1	2	1	0	1	0	52	76	1200	/	/		0	0	20.5	4	0	1	2	2	2	0		0	0	1	0	1	0	0	0	0	0	0		0
2	24	1	66	22.4609	2	2	0	0	0	0	100	119	2000	47.5	37.1		0	0	0	4	0	1	1	2	1	0		0	0	0	0	1	0	0	0	0	0	0		0
2	25	2	66	29.3333	2	2	0	0	1	0	78	107	1500	33.6	30.6		0	0	20	7	0	1	2	1	1	1		0	0	0	0	0	0	0	0	0	0	0		0
2	26	2	66	24.7249	3	2	0	0	1	0	181	214	2000	43.4	29.8		0	0	11	12	0	0	2	1	1	1		0	0	0	0	0	0	0	0	0	0	0		0
2	27	1	66	22.7732	1	1	0	0	1	0	109	143	2500	35.4	22.6		0	0	15	9	0	0	2	2	2	0		0	0	0	0	0	0	0	0	0	0	0		0
2	28	1	66	24.8047	1	2	0	0	1	0	468	518	4000	39.4	34.6		0	0	19.5	10	0	0	2	2	1	0		1	0	0	0	0	0	0	0	0	0	1		0
2	29	1	67	24.7676	1	1	1	0	0	0	190	230	2200	32.7	31		0	0	0	5	0	1	2	2	1	0		1	0	0	0	0	0	0	0	0	0	0		New arrhythmia
2	30	1	67	20.9366	2	2	1	0	0	0	93	116	2500	27.7	25.6		0	0	0	17	1	0	2	1	1	0		0	0	1	0	0	0	0	0	1	1	0		Heart failure, Pneumonia, Incision dehiscence
2	31	2	67	16.955	1	2	1	0	1	0	70	95	1500	25	21.9		0	0	16.5	10	0	0	2	1	1	0		1	0	0	0	1	3	0	0	0	0	0		Heart failure, Pneumonia
2	32	1	68	20.9042	2	2	0	0	0	0	153	167	2000	46.1	32.1		0	0	0	12	0	0	2	1	1	0		0	0	0	0	1	0	0	0	0	0	0		0
2	33	1	68	22.0386	1	2	1	0	0	0	108	138	2000	35.8	38.3		0	0	0	9	0	0	1	1	1	0		0	0	0	0	0	0	0	0	0	0	0		0
2	34	1	68	24.8163	1	1	0	0	1	0	57	79	1000	41.6	32.5		0	0	17	7	0	1	2	2	2	0		0	0	0	0	0	0	0	0	0	0	0		0
2	35	1	68	24.9135	2	1	1	0	1	0	86	114	2000	46.8	30.5		0	0	13.5	9	0	1	2	1	1	0		1	0	0	0	0	0	1	4	0	0	0		0
2	36	1	69	21.7181	3	1	0	0	1	0	324	349	2700	46.4	35.5		1	1	11.5	7	0	1	2	2	1	0		0	0	0	0	0	0	0	0	0	0	0		0
2	37	1	69	16.2278	1	2	1	0	1	0	207	243	3200	38.9	31.4		0	0	14.5	9	0	0	2	2	1	0		0	0	0	0	1	0	0	0	0	0	0		0
2	38	1	70	21.2585	1	2	1	0	1	0	162	192	2000	39.9	28.1		0	0	21	8	0	0	2	1	1	0		1	0	0	0	0	0	0	0	0	0	0		0
2	39	2	70	28.8889	1	1	0	0	1	0	135	167	2000	43.2	30.5		0	0	18	7	0	1	2	2	2	0		0	0	0	0	0	0	1	0	0	0	0		0
2	40	1	70	21.7993	1	2	0	0	1	0	221	254	3500	42.2	27.6		0	0	13.5	14	0	0	1	2	1	0		1	0	0	0	0	0	0	0	0	0	0		0
2	41	2	71	21.8577	1	2	1	0	1	0	187	218	2200	44	37.3		0	0	19	12	0	0	2	2	2	0		1	0	0	0	0	0	0	0	0	0	0		0
2	42	1	71	20.7612	2	1	0	0	1	0	166	202	2000	47.4	33.7		0	0	14	8	0	0	2	2	2	0		1	0	0	0	0	0	1	4	0	0	0		0
2	43	1	71	22.0604	1	1	0	0	1	0	61	99	1500	43.1	30.7		0	0	14.5	4	0	1	2	2	1	0		1	0	0	0	0	0	0	0	0	0	0		0
2	44	2	73	20.4444	1	2	0	0	1	1	106	124	2200	44.3	31.6		0	0	17	21	0	0	1	1	1	0		1	0	0	0	0	0	0	0	0	0	0		Pneumonia
2	45	2	73	24.6548	3	1	0	0	0	0	159	199	1500	42.1	33.6		0	0	0	5	0	1	2	1	2	0		0	0	0	0	0	0	1	4	0	0	0		0
2	46	2	74	17.4818	1	2	0	0	1	0	82	109	1500	38.1	21.4		0	0	17	9	0	0	1	2	2	0		0	0	1	0	1	3	0	0	0	0	0		0
2	47	1	74	18.5911	2	1	0	0	1	0	286	334	2700	44.2	27.9		0	0	16	8	0	0	1	2	2	0		0	0	0	0	0	0	0	0	0	0	0		0
2	48	2	76	26.635	1	2	0	1	0	0	389	410	3250	41.4	21.3		0	0	0	13	0	0	2	2	2	0		1	0	0	0	0	0	1	4	0	0	0		0
2	49	1	78	22.0386	2	2	0	0	1	0	164	213	2700	39.5	31.5		0	0	21	9	0	0	2	2	2	0		0	0	0	0	1	0	0	0	0	0	0		0
2	50	1	80	22.1003	1	2	0	0	1	0	102	124	1500	41.3	28.2		0	0	65	46	0	0	1	1	1	0		1	0	0	0	1	3	0	0	0	0	1		Heart failure, New arrhythmia
2	51	2	90	22.2222	1	2	0	0	1	0	252	283	2200	40.2	36.5		0	0	15.5	9	0	0	2	1	2	0		1	0	0	0	0	0	0	0	0	0	0		0
2	52	1	66	25.0995	2	2	0	0	0	0	226	259	2500	44.9	33.4		0	0	0	8	0	0	2	2	2	0		1	4	0	0	0	0	0	0	0	0	0		New arrhythmia
2	53	1	76	19.9573	1	2	0	0	1	0	176	247	2000	40.2	30.4		1	0	18.5	9	0	0	1	1	1	0		1	0	0	0	0	0	0	0	0	0	0		0
2	54	1	66	20.4152	2	1	1	1	1	0	303	331	2110	35.1	26.8		0	0	18	8	0	0	1	1	1	0		0	0	0	0	1	0	0	0	0	0	0		0
2	55	1	71	18.3594	3	2	1	0	0	0	45	61	1000	30.8	27.5		0	0	0	8	0	0	1	2	2	0		0	0	0	0	0	0	0	0	0	0	0		0
2	56	1	62	27.3797	1	1	0	0	1	0	119	154	1500	49.9	39		0	0	19	5	0	1	1	1	1	0		0	0	0	0	0	0	0	0	0	0	0		0
2	57	2	67	18.9866	2	2	0	0	0	0	135	165	2000	44.4	28.2		0	0	0	7	0	1	1	1	1	0		0	0	0	0	0	0	0	0	0	0	0		0
2	58	1	62	20.9572	4	2	0	0	0	0	318	349	2500	42.7	33.4		0	0	0	8	0	0	2	1	1	0		0	0	0	0	1	0	0	0	0	0	0		0
2	59	1	73	23.8754	1	2	0	0	1	0	179	218	2500	43.2	33.7		0	0	13	10	0	0	1	1	2	0		0	0	1	0	0	0	0	0	0	0	0		0
2	60	1	65	21.5139	3	1	0	0	1	0	118	146	1500	47.9	34.3		0	0	21	8	0	0	1	1	1	0		0	0	0	0	0	0	0	0	0	0	0		0
2	61	1	66	25.3934	1	2	0	0	1	0	240	272	2000	41.3	24.5		0	0	18.5	9	0	0	1	1	1	0		1	0	0	0	0	0	0	0	0	0	0		0
2	62	1	61	24.4473	3	2	0	1	0	0	146	175	2280	40.4	31.9		0	0	0	10	0	0	1	1	1	0		0	0	0	0	0	0	0	0	0	0	1		0
2	63	2	62	21.6311	1	2	0	1	1	0	261	288	2480	40.9	27.5		0	0	18.5	8	0	0	2	2	1	0		1	0	1	0	0	0	0	0	0	0	0		0
2	64	2	62	20.83	1	1	1	0	0	0	80	104	1000	46.7	33.5		0	0	0	4	0	1	1	1	1	0		0	0	1	0	0	0	0	0	0	0	0		0
2	65	1	66	25.0135	3	2	0	0	1	0	184	223	2500	41.2	28.3		0	0	20	9	0	0	1	1	2	0		0	0	0	0	1	0	0	0	0	0	0		0
2	66	2	67	19.9792	1	2	0	0	0	0	122	139	1000	26.8	25.1		0	0	0	9	0	0	1	1	1	0		0	0	1	0	0	0	0	0	0	0	0		0
2	67	2	68	21.6311	1	2	0	0	1	0	222	247	2000	38.7	31.2		0	0	15	21	0	0	2	2	1	0		1	0	0	0	0	0	0	0	0	0	0		0
2	68	1	66	24.3824	2	2	0	0	1	0	226	259	2500	44.9	33.4		0	0	15	9	0	0	2	2	2	0		1	4	0	0	0	0	0	0	0	0	0		New arrhythmia
2	69	2	67	23.1247	1	1	0	0	1	0	105	137	1000	43.7	34.5		0	0	18	7	0	1	2	1	1	0		0	0	0	0	0	0	0	0	0	0	0
2	70	1	68	25.4694	2	2	1	1	0	0	125	144	2460	31.3	28.7		0	0	0	19	0	0	2	1	1	0		0	0	0	0	0	0	0	0	0	0	0		0
2	71	1	76	23.0204	1	2	0	0	1	0	182	218	2000	41.7	33.9		0	0	19.5	48	0	0	2	1	1	0		0	0	0	0	0	0	0	0	0	0	1		Anastomotic fistula
2	72	1	62	23.4607	3	2	1	1	1	0	224	244	3190	41.8	32.9		0	0	19	10	0	0	2	1	1	0		0	0	0	0	0	0	0	0	0	0	0		0
2	73	1	73	18.2531	2	1	1	0	1	0	312	349	2500	40.3	23.7		0	0	17.5	6	0	1	1	1	1	0		1	4	0	0	1	4	0	0	0	0	0		New arrhythmia
2	74	2	76	29.1363	1	2	0	0	1	0	220	247	2000	33.2	27.7		0	0	19	9	0	0	1	2	1	0		0	0	0	0	0	0	0	0	0	0	0		0
2	75	2	66	24.6094	1	2	0	0	1	0	241	268	2500	45.9	34.9		0	0	13.5	10	0	0	2	1	1	0		1	4	0	0	0	0	0	0	0	0	0		New arrhythmia
2	76	1	84	25.3902	1	2	0	0	0	0	201	227	2000	28.4	22.4		0	0	0	25	0	0	1	2	1	0		0	0	1	0	0	0	0	0	0	0	0		0
2	77	1	70	21.5924	1	2	0	0	1	0	199	238	2000	31.8	22.6		0	0	15.5	23	0	0	1	2	1	0		0	0	1	0	0	0	0	0	0	0	0		0
2	78	1	62	22.8571	2	2	0	0	1	0	227	250	1500	45.8	33.5		0	0	20	7	0	1	2	2	1	0		0	0	1	0	0	0	0	0	0	0	0		0
2	79	1	68	21.6418	2	2	1	0	1	0	248	280	3000	44.6	25.8		0	0	18.5	13	0	0	2	1	1	0		0	0	0	0	0	0	0	0	0	0	0		0
2	80	1	61	21.0498	3	2	0	0	1	0	267	293	2500	42.3	29.1		0	0	12.5	16	0	0	2	1	1	0		0	0	0	0	1	0	0	0	0	0	0		0
2	81	1	63	26.6749	4	2	0	0	1	0	244	274	2000	41.7	34.1		0	0	12.5	15	0	0	1	1	1	0		1	0	0	0	0	0	0	0	0	0	0		Anastomotic fistula
2	82	1	75	26.0375	2	2	0	0	1	0	226	256	2500	40	29.2		0	0	19	14	0	0	2	1	1	0		0	0	0	0	0	0	0	0	0	0	0		0
2	83	1	66	24.0238	1	2	0	0	0	0	201	221	2000	46.5	36.5		0	0	0	9	0	0	1	1	1	0		0	0	0	0	0	0	0	0	0	0	0		0
2	84	1	62	16.6493	2	2	1	0	1	0	233	268	3000	35.9	24.8		0	0	13.5	19	0	0	2	1	2	0		1	4	0	0	0	0	0	0	0	0	0
2	85	1	62	25.5937	3	2	0	0	1	0	288	308	3000	42	29.1		0	0	17.5	12	0	0	1	1	1	0		0	0	0	0	0	0	1	0	0	0	0		0
2	86	1	67	23.6614	1	2	0	0	1	0	253	291	2000	40.8	28.6		0	0	18	7	0	1	2	1	1	0		0	0	0	0	0	0	0	0	0	0	0		0
2	87	1	73	16.0231	3	1	0	0	1	0	253	272	2500	42.2	29.4		0	0	13	17	0	0	2	2	1	0		0	0	0	0	1	4	0	0	0	0	0		0
2	88	1	72	20.992	1	2	1	0	1	0	72	94	1500	43.6	34.6		0	0	17.5	10	0	0	1	1	1	0		0	0	0	0	0	0	0	0	0	0	0		0
2	89	1	61	22.4913	2	2	0	1	1	0	93	108	2000	29.4	25.9		1	0	23	42	0	0	2	1	2	0		0	0	0	0	0	0	0	0	0	0	0		Anastomotic fistula
2	90	1	63	18.3655	3	2	0	0	1	0	376	433	2600	38.6	31.1		0	0	16	11	0	0	2	1	2	0		0	0	0	0	0	0	0	0	0	0	0		0
2	91	1	63	20.7612	3	2	0	0	1	0	155	188	2000	35.7	23		0	0	20.5	16	0	0	2	2	1	0		0	0	0	0	0	0	0	0	0	0	1		Gastrointestinal bleed
2	92	2	63	21.875	2	2	0	0	0	0	100	111	1000	38.4	28		0	0	0	6	0	1	2	2	2	0		0	0	0	0	0	0	0	0	0	0	0		0
2	93	1	65	20.9042	1	2	0	0	0	0	228	256	2000	43	32.6		0	0	0	9	0	0	2	2	2	0		0	0	0	0	0	0	1	0	0	0	0		0
2	94	2	66	27.1203	2	2	1	0	1	0	325	338	3000	44.8	41.1		0	0	17	8	0	0	2	1	1	0		0	0	0	0	0	0	0	0	0	0	0		0
2	95	1	67	21.6343	3	2	0	0	0	0	87	109	1000	46.6	39.1		0	0	0	5	0	1	2	1	2	0		0	0	0	0	0	0	0	0	0	0	0		0
2	96	1	67	22.0386	2	2	0	0	1	0	155	176	2000	42.9	29.2		0	0	14.5	7	0	1	2	1	2	0		0	0	0	0	0	0	0	0	0	0	0		0
2	97	1	67	20.7612	1	2	0	0	0	0	97	113	2000	38.4	27		0	0	0	12	0	0	2	1	2	0		0	0	0	0	0	0	0	0	0	0	0		0
2	98	2	70	19.4771	3	2	1	0	0	0	174	196	2000	38.8	25.7		0	0	0	8	0	0	2	2	2	0		1	0	0	0	1	3	0	0	0	0	0		0
2	99	2	70	24.2568	1	2	0	0	0	0	209	232	2000	47	39.9		0	0	0	8	0	0	2	2	2	0		0	0	0	0	0	0	1	4	0	0	0		0
2	100	1	74	19.5312	3	2	0	0	1	0	50	92	1000	36.4	31.1		0	0	15.5	11	0	0	1	1	1	0		0	0	0	0	0	0	0	0	0	0	0		Pneumonia
2	101	1	74	14.9844	2	2	0	1	1	0	102	129	2000	37	28.7		0	0	16	12	0	0	1	2	2	0		0	0	0	0	0	0	1	0	0	0	0		0
2	102	1	77	21.4844	1	2	0	1	1	0	142	196	1500	29	33.2		0	0	19.5	12	0	0	2	1	1	0		0	0	0	0	0	0	1	4	0	0	0		0
2	103	1	77	19.4674	1	2	0	0	1	0	98	130	1000	47.4	35.3		0	0	17	8	0	0	2	2	1	0		0	0	0	0	0	0	0	0	0	0	0		0
2	104	1	77	20.7967	1	2	0	0	1	0	325	351	3100	38.4	29.2		0	0	17	22	0	0	2	2	1	0		0	0	0	0	0	0	0	0	0	0	0		0
2	105	1	60	27.8159	3	2	0	0	1	1	82	104	1000	31.8	26.6		1	1	36	30	0	0	2	2	1	0		0	0	0	0	0	0	1	0	0	0	0		0
2	106	1	65	21.6296	1	2	1	0	0	0	115	150	2000	41.3	24.3		0	0	0	12	0	0	2	1	1	0		0	0	0	0	0	0	0	0	0	0	0		0
2	107	1	65	20.202	2	1	0	0	1	0	131	160	2000	43	33.8		0	0	22	5	0	1	2	1	1	0		0	0	0	0	0	0	0	0	0	0	0		0
2	108	2	69	21.3333	1	2	1	1	1	1	344	365	4390	39.2	31.4		0	0	21	3	0	1	1	2	0	0		0	0	0	0	0	0	1	0	1	1	1		0
2	109	1	70	23.3556	2	2	0	0	1	0	156	180	2000	39.8	30.6		0	0	20	12	0	0	2	1	1	0		0	0	0	0	0	0	0	0	0	0	0		0
2	110	1	74	22.3081	2	1	1	1	1	0	200	217	2270	36.3	30.3		0	0	18	12	0	0	2	1	1	0		0	0	0	0	0	0	0	0	0	0	0		0
2	111	1	75	16.4237	2	2	0	0	1	0	206	247	2500	39.3	18.6		0	0	20	15	0	0	1	1	1	0		0	0	0	0	1	4	0	0	0	0	0		0
2	112	2	60	22.5466	1	1	1	0	0	0	55	82	1000	47.1	38		0	0	0	5	0	1	2	2	2	0		0	0	0	0	0	0	0	0	0	0	0		0
2	113	2	64	21.9363	2	1	0	0	1	0	77	94	1000	44.9	34.2		0	0	15	8	0	0	2	2	2	0		0	0	0	0	0	0	0	0	0	0	0		0
2	114	2	65	22.68	1	1	1	0	1	0	127	149	1500	47.1	33		0	0	15	7	0	1	2	2	2	0		0	0	0	0	0	0	0	0	0	0	0		0
2	115	1	67	24.7843	2	1	1	0	0	0	145	169	1500	42.1	31.9		0	0	0	5	0	1	2	2	2	0		0	0	0	0	0	0	0	0	0	0	0		0
2	116	1	70	23.3844	3	1	0	0	1	0	242	270	2500	40.9	29		0	0	12	11	0	0	2	2	2	1		0	0	0	0	1	3	0	0	0	0	0		0
2	117	2	76	19.2277	1	1	0	0	1	0	126	155	1000	44.7	34.6		0	0	14	8	0	0	2	2	2	0		0	0	0	0	0	0	0	0	0	0	0		0
统计汇总		34	67.8803	22.4819	54	83	35	12	81	4	173.752	202.829	2049.83	40.4183	30.8696		4	2	12.1795	11.6752	1	33	1.66667	1.49573	1.33333	3		34	9	11	0	24	3	15	8	3	3	9		12	New arrhythmia
		83			36	34																																		3	Heart failure
					24																																			4	Pneumonia
					3																																			3	Anastomotic fistula
																																								1	Gastrointestinal bleed
																																								2	Infection
																																								2	Incision dehiscence
																																								27	All
